# Supplementary material for: Community and societal influences on loneliness and social isolation among young adults: a systematic review of observational studies
Source: Epidemiol Rev. 2026 Mar 16;48(1):mxag007. doi: 10.1093/epirev/mxag007 (PMC13148868; doi:10.1093/epirev/mxag007)
Supplement: Web_Material_mxag007 [file web_material_mxag007.zip]

Archive with 1 entries (1 files):
- Supplementary_materials_mxag007.docx
